# Supplementary material for: Plasma Concentrations of Matrilysins (MMP-7, MMP-26) and Stromelysins (MMP-3, MMP-10) as Diagnostic Biomarkers in High-Grade Serous Ovarian Cancer Patients
Source: Int J Mol Sci. 2025 Jun 13;26(12):5661. doi: 10.3390/ijms26125661 (PMC12193035; doi:10.3390/ijms26125661)
Supplement: Supplementary file 1 [file ijms-26-05661-s001.zip]

Archive with 1 entries (1 files):
- ijms-3646369-supplementary.pdf
